# Supplementary material for: Binary Double Network-like Structure: An Effective Energy-Dissipation System for Strong Tough Hydrogel Design
Source: Polymers (Basel). 2023 Jan 31;15(3):724. doi: 10.3390/polym15030724 (PMC9921367; doi:10.3390/polym15030724)
Supplement: Supplementary file 1 [file polymers-15-00724-s001.zip]

Archive with 17 entries (16 files):
- polymers-2133881-supplementary.pdf
- SI (Shape Recovery Time of Sample 1#-5#)/
- SI (Shape Recovery Time of Sample 1#-5#)/Video S1(1# a╦=3).mp4
- SI (Shape Recovery Time of Sample 1#-5#)/Video S10 (4# a╦=3).mp4
- SI (Shape Recovery Time of Sample 1#-5#)/Video S11 (4# a╦=5).mp4
- SI (Shape Recovery Time of Sample 1#-5#)/Video S12 (4# a╦=7).mp4
- SI (Shape Recovery Time of Sample 1#-5#)/Video S13 (5# a╦=3).mp4
- SI (Shape Recovery Time of Sample 1#-5#)/Video S14 (5# a╦=5).mp4
- SI (Shape Recovery Time of Sample 1#-5#)/Video S15 (5# a╦=7).mp4
- SI (Shape Recovery Time of Sample 1#-5#)/Video S2 (1# a╦=5).mp4
- SI (Shape Recovery Time of Sample 1#-5#)/Video S3 (1# a╦=7).mp4
- SI (Shape Recovery Time of Sample 1#-5#)/Video S4 (2# a╦=3).mp4
- SI (Shape Recovery Time of Sample 1#-5#)/Video S5 (2# a╦=5).mp4
- SI (Shape Recovery Time of Sample 1#-5#)/Video S6 (2# a╦=7).mp4
- SI (Shape Recovery Time of Sample 1#-5#)/Video S7 (3# a╦=3).mp4
- SI (Shape Recovery Time of Sample 1#-5#)/Video S8 (3# a╦=5).mp4
- SI (Shape Recovery Time of Sample 1#-5#)/Video S9 (3# a╦=7).mp4
